# Supplementary material for: Prevalence and associated factors of health facility delivery during COVID-19 in the Tamale Metropolis of Ghana: Analytical cross-sectional study
Source: PLoS One. 2026 Mar 9;21(3):e0344205. doi: 10.1371/journal.pone.0344205 (PMC12970876; doi:10.1371/journal.pone.0344205)
Supplement: S1 File — (XLSX) [file pone.0344205.s001.xlsx]

## Sheet: Sheet1
Age	Education	Marital status	Occupation	Area of residence	ANC attendance	Place of delivery	Any previous history of home delivery	Are you on active NHIS during delivery	Who decides place of delivery	Distance to the nearest health facility	Education received on birth preparedness and complication readiness	COVID19 as a perceived barrier to facility delivery	Any underlying condition before pregnancy
26-35	Primary	Married	Unemployed	Urban	Yes	Hospital	Yes	Yes	Husband	<= 10.00	Yes	No	Yes
<=25	Senior High School	Married	Trader	Urban	Yes	Hospital	No	Yes	Husband	<= 10.00	Yes	Yes	No
<=25	No education	Married	Unemployed	Urban	Yes	Home	No	Yes	Myself	<= 10.00	Yes	Yes	No
26-35	Primary	Married	Trader	Urban	Yes	Hospital	No	Yes	Myself	<= 10.00	Yes	No	No
26-35	No education	Married	Unemployed	Urban	Yes	Hospital	No	Yes	Husband	<= 10.00	Yes	No	No
<=25	No education	Married	Unemployed	Urban	Yes	Hospital	No	Yes	Myself	<= 10.00	Yes	No	Yes
<=25	No education	Married	Unemployed	Urban	Yes	Hospital	No	Yes	Myself	<= 10.00	Yes	No	No
26-35	No education	Married	Trader	Urban	Yes	Hospital	Yes	Yes	Myself	<= 10.00	Yes	No	No
26-35	No education	Married	Trader	Rural	Yes	Hospital	Yes	Yes	Husband	<= 10.00	Yes	No	No
26-35	No education	Married	Trader	Urban	Yes	Home	Yes	Yes	Myself	<= 10.00	Yes	No	Yes
26-35	Junior High School	Married	Trader	Urban	Yes	Hospital	No	Yes	Myself	<= 10.00	Yes	No	Yes
26-35	Senior High School	Married	Trader	Urban	Yes	Hospital	Yes	Yes	Husband	<= 10.00	Yes	No	No
26-35	Junior High School	Married	Unemployed	Urban	Yes	Hospital	No	Yes	Myself	<= 10.00	Yes	No	No
26-35	Junior High School	Married	Unemployed	Urban	Yes	Hospital	No	Yes	Myself	<= 10.00	Yes	No	Yes
26-35	Junior High School	Married	Unemployed	Urban	Yes	Hospital	Yes	Yes	Myself	<= 10.00	Yes	No	No
26-35	No education	Married	Trader	Urban	Yes	Hospital	No	Yes	Myself	<= 10.00	Yes	No	No
<=25	Junior High School	Married	Trader	Urban	Yes	Hospital	No	Yes	Myself	<= 10.00	Yes	Yes	No
26-35	No education	Married	Public servent	Rural	Yes	Home	Yes	Yes	Myself	10.01+	No	Yes	No
<=25	No education	Married	Public servent	Rural	Yes	Home	Yes	Yes	Myself and my husband	10.01+	Yes	Yes	No
<=25	No education	Married	Public servent	Rural	Yes	Home	Yes	Yes	Mother in law	10.01+	Yes	No	No
<=25	No education	Married	Unemployed	Rural	Yes	Home	No	Yes	Husband	<= 10.00	Yes	Yes	No
>=36	No education	Married	Unemployed	Rural	Yes	Hospital	Yes	Yes	Myself and my husband	10.01+	No	Yes	No
26-35	No education	Married	Unemployed	Rural	Yes	Hospital	Yes	Yes	Husband	10.01+	Yes	Yes	No
<=25	No education	Married	Farmer	Urban	Yes	Home	Yes	Yes	Mother in law	10.01+	Yes	Yes	No
<=25	No education	Married	Unemployed	Rural	Yes	Home	Yes	Yes	Husband	10.01+	Yes	No	No
26-35	No education	Married	Farmer	Rural	No	Home	Yes	No	Myself and my husband	10.01+	No	Yes	No
26-35	No education	Married	Unemployed	Rural	Yes	Hospital	No	Yes	Husband	<= 10.00	Yes	No	No
<=25	No education	Married	Unemployed	Rural	Yes	Home	Yes	Yes	Mother in law	10.01+	Yes	No	No
26-35	No education	Married	Trader	Urban	Yes	Hospital	Yes	Yes	Husband	10.01+	Yes	Yes	Yes
<=25	No education	Married	Trader	Urban	No	Home	No	No	Myself and my husband	<= 10.00	No	Yes	No
26-35	No education	Married	Others specify	Urban	No	Home	No	No	Myself and my husband	10.01+	No	Yes	No
<=25	No education	Married	Unemployed	Rural	No	Home	No	No	Myself and my husband	10.01+	No	Yes	No
26-35	No education	Married	Others specify	Rural	No	Home	Yes	Yes	Mother in law	10.01+	No	Yes	No
26-35	No education	Married	Trader	Rural	No	Home	Yes	No	Myself	10.01+	No	Yes	No
<=25	Junior High School	Married	Unemployed	Urban	Yes	Hospital	Yes	Yes	Myself	<= 10.00	Yes	No	No
>=36	Primary	Married	Trader	Rural	Yes	Hospital	No	Yes	Myself	<= 10.00	Yes	No	No
26-35	Senior High School	Married	Unemployed	Urban	Yes	Hospital	Yes	Yes	Myself	<= 10.00	Yes	Yes	No
<=25	Senior High School	Married	Trader	Rural	Yes	Hospital	No	Yes	Myself	<= 10.00	Yes	No	No
<=25	Junior High School	Married	Public servent	Urban	Yes	Hospital	No	Yes	Myself	<= 10.00	Yes	No	No
>=36	Junior High School	Married	Trader	Urban	Yes	Home	Yes	Yes	Myself	<= 10.00	Yes	No	No
26-35	No education	Married	Unemployed	Urban	Yes	Hospital	Yes	Yes	Myself	<= 10.00	Yes	No	No
26-35	No education	Married	Trader	Rural	Yes	Hospital	No	Yes	Myself	<= 10.00	Yes	No	Yes
26-35	Senior High School	Single	Public servent	Urban	Yes	Home	No	Yes	Myself	<= 10.00	Yes	No	No
26-35	No education	Married	Unemployed	Urban	Yes	Hospital	No	Yes	Myself	<= 10.00	Yes	No	No
26-35	No education	Married	Trader	Urban	Yes	Hospital	Yes	Yes	Husband	<= 10.00	Yes	No	No
>=36	No education	Married	Trader	Urban	Yes	Hospital	No	Yes	Myself	<= 10.00	Yes	No	Yes
<=25	Junior High School	Married	Unemployed	Urban	Yes	Home	No	Yes	Myself	<= 10.00	Yes	No	No
26-35	Senior High School	Married	Trader	Urban	Yes	Hospital	No	Yes	Myself	<= 10.00	Yes	No	Yes
<=25	No education	Married	Others specify	Urban	No	Home	No	No	Myself and my husband	<= 10.00	No	Yes	No
26-35	No education	Married	Others specify	Urban	No	Home	No	No	Myself and my husband	<= 10.00	No	Yes	No
<=25	Primary	Married	Unemployed	Urban	No	Home	No	Yes	Myself and my husband	<= 10.00	No	Yes	No
26-35	No education	Married	Unemployed	Rural	Yes	Hospital	No	Yes	Husband	<= 10.00	Yes	No	No
26-35	Senior High School	Married	Unemployed	Urban	Yes	Home	No	No	Myself and my husband	<= 10.00	Yes	Yes	No
<=25	No education	Married	Public servent	Rural	Yes	Hospital	No	Yes	Myself and my husband	<= 10.00	Yes	No	No
<=25	Junior High School	Married	Trader	Urban	No	Home	No	No	Myself and my husband	10.01+	No	Yes	No
26-35	No education	Married	Trader	Rural	No	Home	Yes	No	Myself and my husband	10.01+	No	Yes	No
<=25	No education	Married	Unemployed	Urban	Yes	Home	No	No	Myself and my husband	<= 10.00	Yes	Yes	No
<=25	No education	Married	Others specify	Rural	Yes	Hospital	No	Yes	Myself and my husband	10.01+	Yes	No	No
26-35	No education	Married	Unemployed	Rural	No	Home	Yes	No	Husband	10.01+	No	Yes	No
26-35	Senior High School	Married	Unemployed	Urban	No	Home	Yes	No	Myself and my husband	10.01+	No	Yes	No
26-35	No education	Married	Trader	Urban	No	Home	Yes	No	Myself and my husband	10.01+	No	Yes	No
26-35	No education	Married	Others specify	Rural	Yes	Hospital	No	Yes	Myself and my husband	<= 10.00	Yes	No	No
<=25	No education	Married	Others specify	Rural	Yes	Hospital	No	Yes	Myself and my husband	<= 10.00	Yes	No	No
<=25	No education	Married	Unemployed	Rural	No	Home	No	No	Myself and my husband	10.01+	No	Yes	No
<=25	Primary	Married	Unemployed	Urban	Yes	Home	Yes	Yes	Mother in law	10.01+	Yes	Yes	No
26-35	Senior High School	Married	Public servent	Urban	Yes	Hospital	No	Yes	Myself and my husband	<= 10.00	Yes	No	No
26-35	Primary	Married	Trader	Urban	Yes	Hospital	No	Yes	Myself	<= 10.00	Yes	Yes	No
<=25	No education	Married	Unemployed	Rural	Yes	Home	Yes	Yes	Husband	10.01+	Yes	Yes	No
26-35	No education	Married	Trader	Urban	Yes	Hospital	Yes	Yes	Myself	10.01+	Yes	Yes	No
>=36	No education	Married	Unemployed	Rural	Yes	Home	Yes	Yes	Mother in law	<= 10.00	Yes	Yes	No
>=36	Primary	Married	Unemployed	Urban	No	Home	Yes	No	Mother in law	<= 10.00	Yes	Yes	No
<=25	Primary	Married	Trader	Rural	Yes	Hospital	No	Yes	Myself and my husband	<= 10.00	Yes	No	No
26-35	No education	Married	Others specify	Rural	Yes	Hospital	No	Yes	Myself and my husband	<= 10.00	Yes	No	No
<=25	Senior High School	Married	Unemployed	Urban	Yes	Home	No	No	Myself and my husband	<= 10.00	Yes	Yes	No
<=25	Senior High School	Married	Unemployed	Rural	Yes	Hospital	No	Yes	Myself and my husband	<= 10.00	Yes	No	No
26-35	No education	Married	Others specify	Rural	Yes	Hospital	No	Yes	Myself and my husband	<= 10.00	Yes	No	No
<=25	Junior High School	Married	Unemployed	Rural	Yes	Hospital	No	Yes	Myself	<= 10.00	Yes	No	No
26-35	No education	Married	Farmer	Rural	No	Home	Yes	No	Myself and my husband	10.01+	No	Yes	Yes
<=25	Primary	Married	Trader	Urban	No	Home	No	No	Myself	<= 10.00	No	Yes	No
26-35	Senior High School	Single	Public servent	Rural	No	Home	No	No	Husband	<= 10.00	No	Yes	No
<=25	No education	Married	Trader	Urban	No	Home	No	No	Husband	10.01+	No	Yes	No
26-35	No education	Married	Unemployed	Rural	Yes	Home	Yes	Yes	Mother in law	10.01+	Yes	Yes	No
26-35	No education	Married	Trader	Rural	Yes	Home	Yes	Yes	Myself and my husband	10.01+	Yes	Yes	Yes
26-35	No education	Married	Farmer	Rural	Yes	Hospital	Yes	Yes	Husband	10.01+	Yes	No	No
>=36	No education	Married	Farmer	Rural	No	Home	Yes	No	Husband	10.01+	No	Yes	No
>=36	No education	Single	Farmer	Rural	No	Home	Yes	No	Myself and my husband	10.01+	No	Yes	No
<=25	No education	Married	Unemployed	Urban	Yes	Home	No	No	Myself and my husband	10.01+	No	Yes	No
26-35	Senior High School	Married	Public servent	Rural	Yes	Hospital	No	Yes	Myself and my husband	10.01+	Yes	No	No
<=25	No education	Married	Others specify	Urban	No	Home	No	No	Husband	<= 10.00	No	Yes	No
26-35	Senior High School	Married	Unemployed	Rural	Yes	Hospital	Yes	Yes	Myself and my husband	10.01+	Yes	No	No
26-35	Primary	Married	Trader	Rural	Yes	Hospital	No	Yes	Myself and my husband	<= 10.00	Yes	No	No
26-35	Senior High School	Married	Unemployed	Rural	Yes	Hospital	No	Yes	Mother in law	<= 10.00	Yes	No	No
<=25	No education	Married	Farmer	Urban	Yes	Home	No	Yes	Husband	<= 10.00	Yes	No	No
26-35	Primary	Married	Farmer	Rural	Yes	Hospital	Yes	Yes	Myself	<= 10.00	Yes	Yes	No
26-35	No education	Married	Unemployed	Rural	No	Home	Yes	No	Mother in law	10.01+	Yes	Yes	No
<=25	Primary	Single	Unemployed	Rural	No	Home	Yes	Yes	Husband	<= 10.00	No	Yes	No
>=36	No education	Married	Unemployed	Rural	Yes	Hospital	Yes	Yes	Myself	10.01+	Yes	Yes	Yes
26-35	No education	Married	Unemployed	Urban	Yes	Home	Yes	No	Mother in law	<= 10.00	Yes	No	No
<=25	Junior High School	Married	Unemployed	Urban	Yes	Home	Yes	Yes	Mother in law	10.01+	Yes	Yes	No
26-35	No education	Married	Unemployed	Rural	Yes	Home	Yes	Yes	Mother in law	10.01+	Yes	Yes	No
<=25	Junior High School	Married	Unemployed	Rural	Yes	Home	Yes	Yes	Myself and my husband	10.01+	Yes	No	No
26-35	Junior High School	Married	Trader	Urban	Yes	Hospital	Yes	Yes	Myself	<= 10.00	Yes	Yes	No
>=36	No education	Married	Unemployed	Urban	Yes	Hospital	Yes	Yes	Myself and my husband	10.01+	Yes	Yes	Yes
<=25	Primary	Married	Unemployed	Rural	Yes	Home	Yes	Yes	Mother in law	10.01+	Yes	Yes	No
>=36	No education	Married	Unemployed	Rural	No	Home	Yes	No	Husband	10.01+	Yes	No	No
26-35	No education	Married	Trader	Urban	Yes	Home	Yes	No	Myself and my husband	10.01+	Yes	Yes	No
>=36	No education	Married	Unemployed	Rural	Yes	Home	Yes	Yes	Mother in law	10.01+	Yes	Yes	No
>=36	No education	Married	Unemployed	Rural	Yes	Hospital	Yes	Yes	Myself and my husband	10.01+	Yes	Yes	No
>=36	No education	Married	Unemployed	Urban	Yes	Home	Yes	No	Mother in law	10.01+	Yes	Yes	No
26-35	Senior High School	Married	Trader	Urban	Yes	Hospital	Yes	Yes	Mother in law	<= 10.00	Yes	Yes	No
>=36	No education	Married	Unemployed	Rural	No	Home	Yes	No	Mother in law	10.01+	No	Yes	No
>=36	No education	Married	Unemployed	Urban	No	Home	Yes	No	Myself and my husband	10.01+	No	No	No
26-35	Primary	Married	Unemployed	Urban	Yes	Hospital	Yes	Yes	Husband	10.01+	Yes	No	No
<=25	Primary	Married	Unemployed	Urban	Yes	Hospital	Yes	Yes	Myself and my husband	10.01+	Yes	Yes	No
26-35	No education	Married	Trader	Urban	Yes	Home	Yes	Yes	Husband	10.01+	Yes	Yes	Yes
>=36	No education	Married	Unemployed	Rural	No	Home	Yes	No	Myself and my husband	10.01+	No	No	No
<=25	Primary	Married	Unemployed	Urban	No	Home	Yes	No	Mother in law	10.01+	Yes	Yes	No
26-35	No education	Married	Unemployed	Rural	Yes	Hospital	Yes	Yes	Myself and my husband	<= 10.00	Yes	Yes	No
26-35	Primary	Married	Trader	Rural	Yes	Hospital	Yes	Yes	Husband	10.01+	Yes	Yes	Yes
<=25	Junior High School	Single	Unemployed	Urban	No	Home	Yes	No	Myself	10.01+	No	No	No
<=25	Senior High School	Single	Unemployed	Urban	No	Home	Yes	No	Myself and my husband	10.01+	Yes	No	No
<=25	No education	Married	Unemployed	Rural	Yes	Home	Yes	Yes	Mother in law	10.01+	Yes	Yes	No
>=36	No education	Married	Farmer	Rural	No	Home	Yes	No	Mother in law	10.01+	Yes	No	No
26-35	No education	Married	Unemployed	Urban	Yes	Hospital	Yes	Yes	Husband	<= 10.00	Yes	Yes	Yes
26-35	No education	Married	Unemployed	Urban	Yes	Hospital	No	Yes	Myself	<= 10.00	Yes	No	No
26-35	No education	Married	Trader	Urban	Yes	Hospital	Yes	Yes	Myself	<= 10.00	Yes	No	No
26-35	Senior High School	Married	Unemployed	Urban	Yes	Hospital	Yes	Yes	Myself	<= 10.00	Yes	No	No
26-35	Senior High School	Married	Farmer	Rural	No	Home	No	No	Husband	10.01+	No	Yes	No
26-35	Junior High School	Married	Unemployed	Rural	No	Home	No	No	Myself and my husband	10.01+	No	Yes	No
<=25	No education	Married	Unemployed	Rural	No	Home	No	No	Myself and my husband	10.01+	No	Yes	No
26-35	No education	Married	Farmer	Rural	No	Home	Yes	No	Myself	10.01+	No	Yes	No
26-35	Junior High School	Married	Trader	Urban	No	Home	No	No	Husband	10.01+	No	Yes	No
26-35	No education	Married	Trader	Rural	No	Home	No	No	Myself and my husband	10.01+	No	Yes	No
26-35	No education	Married	Farmer	Rural	No	Home	No	No	Myself and my husband	10.01+	No	Yes	No
<=25	No education	Married	Unemployed	Urban	No	Home	Yes	No	Myself	10.01+	No	Yes	No
>=36	No education	Married	Unemployed	Urban	Yes	Hospital	Yes	Yes	Myself and my husband	<= 10.00	Yes	No	No
26-35	No education	Married	Unemployed	Urban	No	Home	Yes	Yes	Myself and my husband	10.01+	No	Yes	No
>=36	No education	Married	Farmer	Rural	No	Home	Yes	No	Husband	10.01+	No	Yes	No
26-35	Senior High School	Married	Trader	Urban	Yes	Hospital	No	No	Myself	<= 10.00	No	No	Yes
26-35	No education	Married	Unemployed	Urban	Yes	Hospital	No	Yes	Myself	<= 10.00	Yes	No	No
>=36	Junior High School	Married	Trader	Urban	Yes	Hospital	Yes	Yes	Myself	10.01+	Yes	No	No
>=36	No education	Married	Farmer	Rural	No	Home	Yes	No	Myself and my husband	10.01+	Yes	No	No
<=25	Junior High School	Married	Unemployed	Urban	Yes	Home	Yes	Yes	Myself	10.01+	Yes	Yes	No
<=25	Primary	Married	Unemployed	Urban	No	Home	No	No	Myself	<= 10.00	No	Yes	No
26-35	Senior High School	Married	Trader	Urban	No	Home	No	No	Myself	<= 10.00	No	Yes	No
26-35	No education	Married	Unemployed	Rural	No	Home	Yes	No	Myself and my husband	10.01+	No	Yes	No
26-35	Senior High School	Married	Trader	Urban	No	Home	Yes	No	Husband	<= 10.00	No	Yes	No
26-35	No education	Married	Others specify	Urban	No	Home	Yes	No	Myself and my husband	<= 10.00	No	Yes	No
26-35	No education	Married	Unemployed	Rural	Yes	Home	No	Yes	Myself	10.01+	Yes	Yes	No
26-35	Junior High School	Married	Trader	Rural	Yes	Hospital	No	Yes	Husband	<= 10.00	Yes	No	No
<=25	Primary	Married	Unemployed	Urban	No	Home	No	No	Myself and my husband	10.01+	No	Yes	No
26-35	Senior High School	Married	Unemployed	Rural	Yes	Hospital	Yes	Yes	Myself and my husband	<= 10.00	Yes	No	No
26-35	No education	Single	Unemployed	Rural	No	Home	Yes	No	Mother in law	10.01+	Yes	Yes	No
>=36	No education	Married	Unemployed	Rural	Yes	Home	Yes	Yes	Mother in law	10.01+	Yes	No	No
<=25	Junior High School	Married	Unemployed	Rural	Yes	Home	No	No	Husband	10.01+	Yes	Yes	No
26-35	No education	Married	Unemployed	Rural	Yes	Hospital	Yes	Yes	Myself and my husband	10.01+	Yes	No	No
26-35	No education	Married	Unemployed	Rural	No	Home	Yes	No	Mother in law	10.01+	Yes	Yes	No
<=25	Primary	Married	Farmer	Rural	No	Home	Yes	No	Mother in law	10.01+	No	No	No
<=25	Junior High School	Married	Trader	Urban	No	Home	No	No	Myself and my husband	10.01+	No	Yes	No
<=25	Junior High School	Married	Trader	Rural	Yes	Hospital	No	Yes	Husband	<= 10.00	Yes	No	No
<=25	No education	Married	Trader	Rural	Yes	Hospital	No	Yes	Myself and my husband	10.01+	Yes	No	No
26-35	No education	Married	Farmer	Rural	Yes	Hospital	Yes	Yes	Husband	10.01+	Yes	No	No
26-35	Junior High School	Married	Trader	Urban	Yes	Home	Yes	Yes	Husband	10.01+	Yes	No	No
<=25	Primary	Single	Unemployed	Rural	No	Home	No	No	Mother in law	10.01+	Yes	Yes	No
26-35	No education	Married	Farmer	Rural	Yes	Home	Yes	Yes	Myself and my husband	10.01+	Yes	Yes	No
>=36	No education	Married	Trader	Rural	Yes	Hospital	Yes	Yes	Myself	10.01+	Yes	No	Yes
26-35	No education	Married	Trader	Rural	Yes	Hospital	Yes	Yes	Husband	10.01+	Yes	No	Yes
26-35	Primary	Married	Trader	Urban	Yes	Hospital	Yes	Yes	Myself and my husband	<= 10.00	Yes	Yes	Yes
>=36	No education	Married	Farmer	Rural	Yes	Hospital	Yes	Yes	Myself and my husband	10.01+	Yes	No	Yes
26-35	Primary	Married	Unemployed	Rural	No	Home	Yes	No	Myself and my husband	10.01+	No	Yes	No
>=36	No education	Married	Unemployed	Rural	No	Home	Yes	Yes	Husband	10.01+	Yes	Yes	No
26-35	No education	Married	Unemployed	Urban	Yes	Home	Yes	Yes	Husband	10.01+	Yes	Yes	No
<=25	Primary	Married	Trader	Urban	Yes	Hospital	Yes	Yes	Myself and my husband	10.01+	Yes	Yes	No
26-35	No education	Married	Others specify	Urban	Yes	Hospital	No	Yes	Myself	<= 10.00	No	No	No
26-35	Senior High School	Single	Trader	Rural	Yes	Hospital	No	Yes	Myself	<= 10.00	No	No	No
<=25	Primary	Married	Unemployed	Urban	Yes	Hospital	No	Yes	Myself	<= 10.00	Yes	No	Yes
26-35	No education	Married	Trader	Rural	Yes	Hospital	No	Yes	Husband	<= 10.00	Yes	No	No
<=25	Junior High School	Married	Unemployed	Rural	Yes	Hospital	No	Yes	Myself	<= 10.00	Yes	No	No
26-35	No education	Married	Trader	Urban	No	Home	Yes	No	Myself	<= 10.00	No	No	No
26-35	No education	Married	Trader	Urban	Yes	Hospital	No	Yes	Myself and my husband	10.01+	Yes	No	No
26-35	No education	Married	Unemployed	Urban	No	Home	Yes	Yes	Myself	10.01+	No	No	No
26-35	Senior High School	Married	Farmer	Rural	No	Home	No	No	Husband	<= 10.00	No	Yes	No
26-35	No education	Married	Others specify	Urban	No	Home	No	No	Myself and my husband	10.01+	No	Yes	No
<=25	No education	Married	Farmer	Rural	No	Home	No	No	Myself and my husband	10.01+	No	Yes	No
26-35	No education	Married	Trader	Rural	No	Home	Yes	No	Myself and my husband	10.01+	No	Yes	No
>=36	No education	Married	Trader	Rural	No	Home	Yes	No	Husband	10.01+	No	Yes	No
>=36	No education	Married	Unemployed	Rural	No	Home	Yes	No	Mother in law	10.01+	No	Yes	No
<=25	Junior High School	Married	Unemployed	Rural	No	Home	No	No	Myself	10.01+	No	Yes	No
>=36	Primary	Married	Farmer	Rural	No	Home	Yes	No	Husband	10.01+	No	Yes	No
>=36	No education	Married	Farmer	Rural	No	Home	Yes	No	Myself and my husband	10.01+	No	Yes	No
<=25	Senior High School	Married	Unemployed	Urban	Yes	Hospital	No	Yes	Myself	<= 10.00	Yes	No	No
>=36	No education	Married	Trader	Urban	Yes	Hospital	No	Yes	Myself	<= 10.00	Yes	No	No
26-35	No education	Married	Unemployed	Urban	Yes	Hospital	Yes	Yes	Myself	<= 10.00	Yes	No	No
26-35	No education	Married	Trader	Urban	Yes	Hospital	No	Yes	Myself	<= 10.00	Yes	No	Yes
26-35	Junior High School	Married	Unemployed	Urban	Yes	Hospital	No	Yes	Myself	<= 10.00	Yes	No	No
<=25	No education	Married	Unemployed	Rural	Yes	Hospital	No	Yes	Myself	<= 10.00	Yes	Yes	No
26-35	Senior High School	Married	Trader	Urban	Yes	Hospital	No	Yes	Myself	<= 10.00	Yes	No	Yes
>=36	No education	Married	Trader	Urban	Yes	Hospital	Yes	Yes	Myself	<= 10.00	Yes	No	Yes
<=25	No education	Married	Unemployed	Urban	Yes	Hospital	No	Yes	Myself	<= 10.00	Yes	No	Yes
<=25	Senior High School	Married	Unemployed	Rural	Yes	Hospital	No	Yes	Myself	<= 10.00	Yes	No	No
26-35	No education	Married	Unemployed	Urban	Yes	Hospital	No	Yes	Myself	<= 10.00	Yes	No	No
>=36	No education	Married	Trader	Urban	Yes	Hospital	Yes	Yes	Myself	<= 10.00	Yes	No	No
<=25	No education	Married	Unemployed	Urban	Yes	Hospital	No	Yes	Myself	<= 10.00	Yes	No	No
>=36	Primary	Married	Unemployed	Urban	Yes	Hospital	No	Yes	Myself	<= 10.00	Yes	No	No
26-35	No education	Married	Trader	Rural	Yes	Hospital	No	Yes	Husband	<= 10.00	Yes	No	No
26-35	Primary	Married	Trader	Rural	Yes	Hospital	Yes	Yes	Husband	<= 10.00	Yes	No	No
>=36	Senior High School	Married	Public servent	Rural	Yes	Hospital	Yes	No	Husband	<= 10.00	Yes	No	Yes
26-35	No education	Married	Unemployed	Urban	No	Home	Yes	No	Myself	<= 10.00	No	No	Yes
<=25	Senior High School	Married	Trader	Urban	Yes	Hospital	No	Yes	Husband	<= 10.00	Yes	No	No
26-35	No education	Married	Trader	Rural	Yes	Hospital	No	Yes	Husband	<= 10.00	Yes	No	No
26-35	Junior High School	Married	Unemployed	Urban	Yes	Hospital	No	Yes	Mother in law	<= 10.00	Yes	No	No
26-35	No education	Married	Trader	Urban	Yes	Hospital	Yes	Yes	Myself	<= 10.00	Yes	No	No
26-35	Senior High School	Married	Unemployed	Urban	Yes	Hospital	No	Yes	Myself	<= 10.00	Yes	No	No
<=25	Junior High School	Married	Unemployed	Urban	Yes	Hospital	No	Yes	Myself	<= 10.00	Yes	No	No
26-35	Senior High School	Married	Public servent	Rural	Yes	Hospital	No	Yes	Myself	<= 10.00	Yes	Yes	No
<=25	Primary	Married	Unemployed	Urban	Yes	Hospital	No	Yes	Myself	<= 10.00	Yes	No	No
26-35	Senior High School	Married	Unemployed	Urban	Yes	Hospital	No	Yes	Myself	<= 10.00	Yes	No	No
26-35	No education	Married	Unemployed	Rural	Yes	Hospital	No	Yes	Husband	<= 10.00	Yes	No	No
26-35	Primary	Married	Trader	Rural	Yes	Hospital	No	Yes	Husband	<= 10.00	Yes	No	No
26-35	No education	Married	Unemployed	Urban	Yes	Hospital	No	Yes	Husband	<= 10.00	Yes	No	Yes
26-35	Primary	Married	Farmer	Urban	Yes	Hospital	Yes	Yes	Husband	<= 10.00	Yes	No	No
>=36	No education	Married	Trader	Rural	Yes	Hospital	Yes	Yes	Husband	<= 10.00	Yes	No	No
26-35	No education	Married	Unemployed	Rural	Yes	Hospital	No	Yes	Husband	<= 10.00	Yes	No	Yes
<=25	No education	Married	Unemployed	Rural	Yes	Hospital	No	Yes	Myself	<= 10.00	Yes	No	Yes
<=25	Junior High School	Married	Unemployed	Urban	No	Home	No	No	Husband	<= 10.00	No	Yes	No
<=25	Primary	Married	Trader	Urban	No	Home	No	No	Husband	<= 10.00	No	Yes	No
<=25	No education	Married	Unemployed	Rural	No	Home	No	No	Myself and my husband	10.01+	No	Yes	No
<=25	No education	Married	Trader	Urban	Yes	Hospital	Yes	Yes	Myself	<= 10.00	Yes	No	No
26-35	No education	Married	Trader	Urban	Yes	Hospital	No	Yes	Myself	<= 10.00	Yes	No	No
26-35	Junior High School	Married	Trader	Urban	No	Home	No	Yes	Mother in law	10.01+	No	No	No
<=25	No education	Married	Unemployed	Urban	No	Home	No	Yes	Husband	<= 10.00	No	No	Yes
<=25	Junior High School	Married	Unemployed	Urban	Yes	Hospital	No	Yes	Myself	<= 10.00	Yes	No	Yes
<=25	Primary	Married	Trader	Rural	Yes	Hospital	Yes	No	Husband	<= 10.00	Yes	No	Yes
26-35	No education	Married	Trader	Urban	No	Home	No	Yes	Husband	<= 10.00	No	Yes	No
26-35	Junior High School	Single	Unemployed	Urban	Yes	Hospital	No	Yes	Myself	<= 10.00	Yes	No	Yes
<=25	Junior High School	Married	Unemployed	Rural	Yes	Hospital	No	Yes	Myself	<= 10.00	Yes	No	No
26-35	No education	Married	Unemployed	Urban	No	Home	Yes	Yes	Myself	<= 10.00	No	Yes	No
<=25	Junior High School	Married	Unemployed	Urban	Yes	Hospital	No	Yes	Husband	<= 10.00	No	No	No
>=36	No education	Married	Unemployed	Urban	Yes	Hospital	Yes	Yes	Myself	<= 10.00	No	No	No
26-35	Junior High School	Married	Public servent	Urban	Yes	Hospital	Yes	Yes	Myself	<= 10.00	No	No	No
<=25	Junior High School	Single	Unemployed	Urban	Yes	Hospital	No	Yes	Myself	<= 10.00	Yes	No	No
<=25	Junior High School	Married	Unemployed	Urban	Yes	Hospital	No	Yes	Husband	<= 10.00	No	No	No
26-35	Junior High School	Married	Others specify	Urban	Yes	Hospital	No	Yes	Myself	<= 10.00	Yes	No	No
>=36	No education	Married	Unemployed	Urban	Yes	Hospital	No	Yes	Myself	<= 10.00	Yes	No	No
<=25	Senior High School	Married	Unemployed	Urban	Yes	Hospital	Yes	Yes	Myself	<= 10.00	Yes	No	Yes
>=36	Junior High School	Married	Unemployed	Urban	Yes	Hospital	No	Yes	Myself	<= 10.00	Yes	No	No
26-35	Junior High School	Married	Unemployed	Urban	Yes	Hospital	No	Yes	Husband	<= 10.00	Yes	No	No
>=36	Junior High School	Married	Trader	Urban	Yes	Hospital	No	Yes	Myself	<= 10.00	Yes	No	No
26-35	No education	Married	Trader	Urban	Yes	Hospital	Yes	Yes	Myself	<= 10.00	Yes	No	No
26-35	Senior High School	Married	Unemployed	Urban	Yes	Hospital	No	Yes	Husband	<= 10.00	Yes	No	Yes
<=25	Junior High School	Married	Unemployed	Urban	Yes	Hospital	No	Yes	Myself	<= 10.00	Yes	Yes	No
26-35	Senior High School	Married	Unemployed	Urban	Yes	Hospital	No	Yes	Myself	<= 10.00	Yes	Yes	No
26-35	Primary	Married	Others specify	Urban	Yes	Hospital	No	Yes	Myself	<= 10.00	Yes	Yes	No
26-35	Senior High School	Married	Trader	Urban	Yes	Hospital	No	Yes	Myself	<= 10.00	No	No	No
<=25	Senior High School	Married	Unemployed	Urban	Yes	Hospital	No	Yes	Myself	<= 10.00	Yes	No	No
26-35	No education	Married	Trader	Urban	Yes	Hospital	No	No	Myself	<= 10.00	Yes	No	No
<=25	Junior High School	Married	Unemployed	Urban	No	Home	No	Yes	Myself	<= 10.00	No	Yes	No
<=25	No education	Single	Unemployed	Urban	Yes	Home	No	Yes	Myself	<= 10.00	No	Yes	No
<=25	Junior High School	Married	Unemployed	Urban	No	Home	No	Yes	Myself	<= 10.00	No	Yes	No
26-35	No education	Married	Trader	Urban	Yes	Hospital	No	Yes	Myself	<= 10.00	Yes	No	No
26-35	No education	Single	Trader	Urban	No	Home	Yes	No	Myself	<= 10.00	No	No	No
<=25	No education	Married	Unemployed	Urban	Yes	Hospital	No	Yes	Myself	<= 10.00	No	No	No
<=25	No education	Married	Unemployed	Urban	No	Home	No	Yes	Myself	<= 10.00	No	Yes	No
<=25	Junior High School	Married	Unemployed	Urban	No	Home	Yes	No	Myself	10.01+	No	Yes	No
<=25	No education	Married	Trader	Urban	Yes	Hospital	No	Yes	Myself	<= 10.00	Yes	No	No
<=25	Junior High School	Married	Unemployed	Urban	No	Home	Yes	Yes	Myself	<= 10.00	No	Yes	No
26-35	Senior High School	Married	Unemployed	Urban	Yes	Hospital	No	Yes	Myself	<= 10.00	No	No	No
<=25	Junior High School	Married	Unemployed	Rural	Yes	Hospital	No	Yes	Myself	<= 10.00	Yes	No	No
26-35	No education	Married	Unemployed	Urban	No	Home	Yes	Yes	Myself	<= 10.00	No	No	No
<=25	Junior High School	Married	Unemployed	Urban	Yes	Hospital	No	Yes	Myself	<= 10.00	Yes	No	No
<=25	Junior High School	Single	Unemployed	Urban	No	Home	No	Yes	Myself	<= 10.00	No	No	No
<=25	Junior High School	Married	Unemployed	Rural	Yes	Hospital	Yes	No	Husband	<= 10.00	Yes	No	No
26-35	No education	Single	Trader	Urban	No	Home	No	Yes	Myself	<= 10.00	No	No	No
<=25	No education	Married	Unemployed	Urban	Yes	Hospital	No	No	Myself	<= 10.00	No	No	No
26-35	No education	Married	Trader	Urban	Yes	Hospital	No	Yes	Myself	<= 10.00	Yes	No	Yes
>=36	Junior High School	Married	Trader	Urban	Yes	Hospital	No	Yes	Husband	<= 10.00	Yes	No	Yes
<=25	No education	Married	Farmer	Urban	Yes	Hospital	No	Yes	Myself and my husband	<= 10.00	Yes	No	Yes
>=36	No education	Married	Farmer	Rural	No	Home	Yes	No	Husband	10.01+	No	Yes	No
26-35	Primary	Married	Farmer	Urban	No	Home	No	No	Husband	10.01+	No	Yes	No
26-35	Junior High School	Married	Unemployed	Urban	No	Home	No	No	Myself and my husband	<= 10.00	No	Yes	No
26-35	No education	Married	Unemployed	Urban	No	Home	No	No	Myself and my husband	<= 10.00	No	Yes	No
>=36	No education	Married	Farmer	Urban	No	Home	Yes	No	Myself and my husband	10.01+	No	Yes	No
26-35	Senior High School	Married	Unemployed	Rural	Yes	Hospital	No	Yes	Husband	<= 10.00	Yes	No	No
26-35	No education	Married	Unemployed	Rural	No	Home	Yes	No	Myself and my husband	10.01+	No	Yes	No
26-35	No education	Married	Unemployed	Urban	Yes	Hospital	No	No	Husband	<= 10.00	No	No	Yes
26-35	No education	Married	Trader	Urban	No	Home	No	No	Myself and my husband	10.01+	No	Yes	No
26-35	Senior High School	Married	Unemployed	Urban	No	Home	No	No	Myself and my husband	10.01+	No	Yes	No
>=36	Senior High School	Married	Trader	Urban	No	Home	Yes	No	Myself and my husband	10.01+	No	Yes	No
>=36	Primary	Married	Unemployed	Urban	Yes	Home	Yes	Yes	Myself	<= 10.00	Yes	No	No
<=25	No education	Married	Unemployed	Rural	No	Home	No	No	Myself and my husband	<= 10.00	No	Yes	No
<=25	Junior High School	Married	Trader	Urban	No	Home	No	No	Myself and my husband	10.01+	No	Yes	No
26-35	No education	Married	Unemployed	Urban	Yes	Hospital	No	Yes	Husband	<= 10.00	Yes	No	Yes
26-35	No education	Single	Others specify	Urban	No	Home	No	No	Husband	<= 10.00	No	Yes	No
26-35	Senior High School	Single	Unemployed	Urban	No	Home	No	No	Myself and my husband	<= 10.00	No	Yes	No
>=36	No education	Married	Trader	Urban	Yes	Hospital	No	Yes	Husband	<= 10.00	Yes	No	No
26-35	No education	Married	Others specify	Urban	No	Home	No	No	Myself and my husband	<= 10.00	No	Yes	No
26-35	Senior High School	Married	Public servent	Urban	Yes	Hospital	No	Yes	Myself	<= 10.00	Yes	Yes	No
<=25	Senior High School	Married	Public servent	Rural	Yes	Hospital	No	Yes	Husband	<= 10.00	No	No	No
<=25	No education	Married	Unemployed	Urban	Yes	Hospital	No	Yes	Myself	<= 10.00	Yes	No	No
<=25	Senior High School	Single	Unemployed	Urban	Yes	Hospital	No	Yes	Myself	<= 10.00	Yes	No	No
<=25	No education	Married	Trader	Urban	Yes	Hospital	No	Yes	Myself	<= 10.00	Yes	No	No
26-35	Senior High School	Married	Unemployed	Rural	Yes	Hospital	No	Yes	Husband	<= 10.00	Yes	No	No
<=25	No education	Married	Unemployed	Rural	Yes	Hospital	No	Yes	Myself	10.01+	Yes	No	No
26-35	No education	Married	Farmer	Rural	No	Home	Yes	No	Husband	10.01+	No	Yes	No
26-35	No education	Married	Others specify	Urban	No	Home	No	Yes	Myself and my husband	10.01+	No	Yes	No
<=25	No education	Married	Unemployed	Urban	Yes	Hospital	No	Yes	Mother in law	<= 10.00	No	No	Yes
<=25	Junior High School	Single	Unemployed	Urban	Yes	Hospital	No	Yes	Myself	<= 10.00	Yes	No	Yes
<=25	Junior High School	Married	Others specify	Urban	Yes	Hospital	No	Yes	Myself	<= 10.00	Yes	No	No
26-35	Junior High School	Married	Trader	Rural	Yes	Hospital	No	Yes	Husband	<= 10.00	Yes	No	Yes
26-35	No education	Married	Unemployed	Urban	Yes	Hospital	Yes	Yes	Myself	<= 10.00	Yes	No	No
<=25	No education	Married	Unemployed	Urban	Yes	Hospital	No	Yes	Myself	<= 10.00	Yes	No	No
26-35	No education	Married	Unemployed	Urban	Yes	Hospital	Yes	Yes	Myself	<= 10.00	Yes	No	Yes
>=36	No education	Married	Trader	Rural	Yes	Hospital	No	Yes	Myself	<= 10.00	Yes	No	No
<=25	Senior High School	Married	Trader	Urban	Yes	Home	No	No	Myself and my husband	10.01+	No	Yes	No
26-35	Senior High School	Married	Unemployed	Urban	Yes	Hospital	No	Yes	Myself	10.01+	Yes	No	No
26-35	Junior High School	Married	Trader	Urban	Yes	Hospital	Yes	Yes	Myself and my husband	<= 10.00	Yes	No	No
<=25	Junior High School	Married	Unemployed	Urban	Yes	Home	No	Yes	Myself	<= 10.00	No	No	No
26-35	Senior High School	Married	Trader	Urban	Yes	Hospital	No	Yes	Myself and my husband	<= 10.00	Yes	No	No
<=25	Junior High School	Married	Trader	Urban	Yes	Hospital	No	Yes	Myself	<= 10.00	Yes	No	No
26-35	Junior High School	Married	Trader	Urban	Yes	Hospital	Yes	Yes	Myself	<= 10.00	Yes	No	No
<=25	No education	Married	Trader	Urban	Yes	Hospital	Yes	Yes	Myself	<= 10.00	Yes	No	No
<=25	Junior High School	Married	Trader	Urban	Yes	Hospital	No	Yes	Myself	<= 10.00	Yes	No	No
26-35	No education	Married	Trader	Urban	Yes	Hospital	No	Yes	Myself	<= 10.00	Yes	No	No
>=36	No education	Married	Unemployed	Urban	Yes	Hospital	Yes	Yes	Myself	<= 10.00	Yes	No	No
<=25	Senior High School	Married	Trader	Rural	Yes	Hospital	No	Yes	Myself	<= 10.00	Yes	No	No
26-35	Junior High School	Married	Trader	Urban	Yes	Hospital	No	Yes	Myself	<= 10.00	Yes	No	No
26-35	Senior High School	Married	Unemployed	Urban	Yes	Hospital	No	Yes	Myself	<= 10.00	Yes	No	No
26-35	No education	Married	Unemployed	Urban	Yes	Hospital	No	Yes	Myself	<= 10.00	No	No	No
26-35	Junior High School	Married	Others specify	Urban	Yes	Hospital	No	Yes	Myself	<= 10.00	Yes	No	No
<=25	Junior High School	Married	Unemployed	Urban	Yes	Hospital	No	Yes	Myself	<= 10.00	Yes	No	No
<=25	Senior High School	Married	Unemployed	Urban	Yes	Hospital	No	Yes	Myself	<= 10.00	Yes	No	No
26-35	Senior High School	Married	Unemployed	Urban	Yes	Hospital	No	Yes	Myself	<= 10.00	Yes	No	No
<=25	Primary	Married	Trader	Rural	Yes	Hospital	No	Yes	Myself	<= 10.00	Yes	No	No
<=25	No education	Married	Unemployed	Urban	Yes	Hospital	Yes	Yes	Myself	<= 10.00	Yes	No	No
26-35	Primary	Married	Trader	Urban	Yes	Hospital	Yes	Yes	Husband	<= 10.00	Yes	No	Yes
26-35	Senior High School	Married	Public servent	Urban	Yes	Hospital	No	Yes	Myself	<= 10.00	Yes	No	No
26-35	Primary	Single	Others specify	Urban	Yes	Hospital	No	Yes	Myself	<= 10.00	Yes	No	No
26-35	Senior High School	Married	Public servent	Urban	Yes	Hospital	No	Yes	Myself and my husband	<= 10.00	Yes	No	Yes
26-35	No education	Married	Trader	Urban	Yes	Hospital	No	Yes	Husband	<= 10.00	Yes	No	No
26-35	Senior High School	Married	Others specify	Urban	Yes	Hospital	No	Yes	Myself and my husband	<= 10.00	Yes	No	No
26-35	Senior High School	Married	Trader	Rural	Yes	Hospital	No	Yes	Myself	<= 10.00	Yes	No	No
26-35	Senior High School	Married	Public servent	Urban	Yes	Hospital	No	Yes	Myself	<= 10.00	Yes	No	No
<=25	Senior High School	Married	Others specify	Urban	Yes	Hospital	No	Yes	Myself	<= 10.00	Yes	No	No
26-35	Senior High School	Married	Unemployed	Urban	Yes	Hospital	No	Yes	Husband	<= 10.00	Yes	No	No
26-35	No education	Married	Unemployed	Urban	Yes	Hospital	No	Yes	Myself and my husband	<= 10.00	Yes	No	No
26-35	No education	Married	Unemployed	Urban	Yes	Hospital	No	Yes	Myself	<= 10.00	Yes	No	No
<=25	Senior High School	Married	Unemployed	Urban	Yes	Hospital	No	Yes	Husband	<= 10.00	Yes	No	No
<=25	No education	Married	Unemployed	Urban	Yes	Hospital	No	Yes	Myself	<= 10.00	Yes	No	No
>=36	No education	Married	Unemployed	Urban	Yes	Hospital	No	Yes	Mother in law	<= 10.00	Yes	No	No
26-35	No education	Married	Unemployed	Rural	Yes	Home	Yes	Yes	Mother in law	<= 10.00	Yes	No	No
26-35	Senior High School	Married	Unemployed	Urban	Yes	Hospital	No	Yes	Myself	<= 10.00	Yes	No	No
26-35	No education	Married	Unemployed	Rural	Yes	Hospital	Yes	Yes	Myself	<= 10.00	Yes	No	No
26-35	No education	Married	Unemployed	Rural	Yes	Hospital	No	Yes	Myself	<= 10.00	Yes	No	Yes
26-35	No education	Married	Trader	Urban	Yes	Hospital	No	Yes	Myself	<= 10.00	Yes	No	No
<=25	Senior High School	Married	Unemployed	Urban	Yes	Hospital	No	Yes	Myself	<= 10.00	Yes	No	No
>=36	No education	Married	Trader	Rural	Yes	Hospital	Yes	Yes	Myself	<= 10.00	Yes	No	No
26-35	No education	Married	Trader	Urban	Yes	Home	Yes	Yes	Myself	<= 10.00	Yes	No	No
26-35	Primary	Married	Unemployed	Urban	Yes	Hospital	Yes	Yes	Myself	<= 10.00	Yes	No	No
26-35	No education	Married	Unemployed	Urban	Yes	Hospital	Yes	Yes	Myself	<= 10.00	Yes	No	No
26-35	Junior High School	Married	Others specify	Urban	Yes	Hospital	Yes	Yes	Husband	<= 10.00	Yes	No	No
26-35	Senior High School	Married	Unemployed	Urban	Yes	Hospital	Yes	Yes	Myself	<= 10.00	No	Yes	No
26-35	Junior High School	Married	Unemployed	Urban	Yes	Hospital	Yes	Yes	Myself	<= 10.00	Yes	No	No
26-35	Junior High School	Married	Unemployed	Urban	Yes	Hospital	No	Yes	Myself	<= 10.00	Yes	No	No
26-35	Junior High School	Married	Unemployed	Urban	Yes	Hospital	No	Yes	Myself	<= 10.00	Yes	No	No
26-35	No education	Married	Unemployed	Urban	Yes	Hospital	No	Yes	Husband	<= 10.00	Yes	No	No
26-35	No education	Married	Unemployed	Urban	Yes	Hospital	No	Yes	Myself	<= 10.00	Yes	No	No
26-35	No education	Married	Trader	Urban	Yes	Hospital	Yes	Yes	Myself	<= 10.00	Yes	No	No
26-35	No education	Married	Trader	Rural	Yes	Hospital	No	Yes	Myself	<= 10.00	Yes	No	No
<=25	No education	Married	Trader	Urban	Yes	Hospital	Yes	Yes	Myself	<= 10.00	Yes	No	No
26-35	No education	Married	Others specify	Urban	Yes	Hospital	No	Yes	Myself	<= 10.00	Yes	No	No
26-35	Senior High School	Married	Others specify	Urban	Yes	Hospital	No	Yes	Myself	<= 10.00	Yes	No	No
26-35	No education	Married	Unemployed	Urban	Yes	Hospital	Yes	Yes	Myself	<= 10.00	Yes	No	No
26-35	No education	Married	Trader	Urban	Yes	Hospital	Yes	Yes	Myself	<= 10.00	Yes	No	No
<=25	No education	Married	Trader	Urban	Yes	Hospital	No	Yes	Myself	<= 10.00	Yes	No	No
26-35	No education	Married	Others specify	Urban	Yes	Hospital	No	Yes	Myself	<= 10.00	Yes	No	No
26-35	Primary	Married	Unemployed	Urban	Yes	Home	Yes	Yes	Myself	<= 10.00	Yes	No	No
26-35	Senior High School	Married	Trader	Urban	Yes	Hospital	Yes	Yes	Myself	<= 10.00	Yes	No	No
26-35	Senior High School	Married	Trader	Urban	Yes	Hospital	No	Yes	Myself	<= 10.00	Yes	No	No
26-35	Senior High School	Married	Others specify	Urban	Yes	Hospital	No	Yes	Myself	<= 10.00	Yes	Yes	No
26-35	Junior High School	Married	Others specify	Urban	Yes	Hospital	No	Yes	Myself	<= 10.00	Yes	No	No
26-35	Junior High School	Married	Trader	Urban	Yes	Hospital	No	No	Husband	<= 10.00	Yes	No	No
<=25	No education	Single	Unemployed	Urban	No	Home	No	No	Myself	<= 10.00	No	Yes	No
<=25	Junior High School	Married	Unemployed	Urban	Yes	Hospital	No	Yes	Myself	<= 10.00	Yes	No	No
<=25	Senior High School	Married	Unemployed	Urban	Yes	Hospital	No	Yes	Myself	<= 10.00	Yes	No	Yes
26-35	No education	Married	Unemployed	Urban	No	Home	Yes	Yes	Myself	<= 10.00	Yes	No	No
26-35	Senior High School	Married	Public servent	Urban	Yes	Hospital	No	Yes	Myself	<= 10.00	Yes	No	No
<=25	No education	Married	Unemployed	Rural	No	Home	Yes	Yes	Myself	<= 10.00	No	No	No
26-35	Senior High School	Married	Unemployed	Urban	Yes	Hospital	No	Yes	Husband	<= 10.00	Yes	No	No
26-35	Primary	Married	Trader	Urban	Yes	Hospital	No	Yes	Myself	<= 10.00	Yes	No	No
<=25	Senior High School	Married	Unemployed	Urban	Yes	Hospital	No	Yes	Husband	<= 10.00	Yes	No	No
26-35	No education	Married	Trader	Urban	Yes	Hospital	No	Yes	Myself	<= 10.00	Yes	No	No
<=25	No education	Married	Unemployed	Urban	Yes	Hospital	No	Yes	Myself	10.01+	Yes	No	No
26-35	No education	Married	Unemployed	Urban	Yes	Hospital	Yes	Yes	Myself	<= 10.00	Yes	No	Yes
26-35	Junior High School	Married	Others specify	Urban	Yes	Hospital	No	Yes	Myself	<= 10.00	Yes	No	No
<=25	Junior High School	Married	Unemployed	Rural	Yes	Hospital	No	Yes	Myself	<= 10.00	Yes	No	No
26-35	Senior High School	Married	Trader	Urban	Yes	Home	Yes	No	Myself	<= 10.00	Yes	Yes	No
>=36	No education	Married	Unemployed	Rural	Yes	Home	Yes	Yes	Myself	<= 10.00	Yes	No	No
<=25	No education	Married	Unemployed	Urban	Yes	Hospital	Yes	Yes	Myself	<= 10.00	Yes	No	No
<=25	No education	Married	Unemployed	Urban	No	Home	No	Yes	Myself	<= 10.00	No	No	No
<=25	Primary	Married	Unemployed	Urban	Yes	Hospital	No	Yes	Myself	<= 10.00	Yes	No	Yes
<=25	No education	Married	Unemployed	Urban	Yes	Hospital	No	Yes	Myself	<= 10.00	Yes	No	Yes
26-35	Senior High School	Married	Public servent	Rural	Yes	Hospital	No	Yes	Myself	<= 10.00	Yes	No	No
26-35	No education	Married	Trader	Urban	Yes	Home	Yes	No	Myself and my husband	10.01+	Yes	No	No
>=36	No education	Married	Farmer	Urban	No	Home	Yes	Yes	Myself and my husband	<= 10.00	No	Yes	No
26-35	No education	Married	Trader	Urban	Yes	Hospital	Yes	Yes	Myself	<= 10.00	Yes	No	No
<=25	No education	Married	Unemployed	Urban	Yes	Hospital	No	Yes	Myself	<= 10.00	Yes	No	No
<=25	No education	Married	Unemployed	Rural	Yes	Hospital	No	Yes	Myself	<= 10.00	Yes	No	No
26-35	No education	Married	Unemployed	Urban	Yes	Hospital	Yes	Yes	Myself	<= 10.00	Yes	No	No
<=25	Junior High School	Married	Trader	Urban	Yes	Hospital	No	Yes	Myself	<= 10.00	Yes	No	No
<=25	No education	Married	Unemployed	Urban	Yes	Hospital	No	Yes	Myself	<= 10.00	Yes	No	No
<=25	Senior High School	Married	Unemployed	Urban	Yes	Hospital	No	Yes	Myself	<= 10.00	Yes	No	No
<=25	No education	Married	Unemployed	Urban	Yes	Hospital	No	Yes	Myself	<= 10.00	Yes	No	No
<=25	Primary	Married	Unemployed	Urban	Yes	Home	Yes	Yes	Myself	<= 10.00	Yes	Yes	Yes
<=25	Junior High School	Married	Unemployed	Urban	Yes	Hospital	No	Yes	Myself	<= 10.00	Yes	No	No
<=25	Junior High School	Married	Unemployed	Urban	Yes	Hospital	No	Yes	Myself	<= 10.00	Yes	No	No
<=25	No education	Married	Unemployed	Urban	No	Home	No	Yes	Myself	<= 10.00	No	Yes	Yes
<=25	Senior High School	Married	Unemployed	Urban	Yes	Hospital	No	Yes	Myself	<= 10.00	Yes	No	No
>=36	No education	Married	Trader	Urban	Yes	Hospital	Yes	Yes	Myself	<= 10.00	Yes	No	No
26-35	Senior High School	Married	Trader	Urban	Yes	Hospital	No	Yes	Myself	<= 10.00	Yes	No	No
<=25	Primary	Married	Unemployed	Urban	Yes	Hospital	No	Yes	Mother in law	<= 10.00	No	No	Yes
<=25	No education	Married	Trader	Urban	Yes	Hospital	Yes	Yes	Myself	<= 10.00	Yes	No	No
<=25	No education	Married	Trader	Urban	Yes	Hospital	No	No	Myself	<= 10.00	Yes	No	No
<=25	No education	Married	Unemployed	Urban	Yes	Hospital	No	Yes	Myself	<= 10.00	No	No	Yes
26-35	Senior High School	Married	Trader	Urban	Yes	Hospital	No	Yes	Myself	<= 10.00	Yes	Yes	No
26-35	No education	Married	Unemployed	Urban	Yes	Hospital	No	Yes	Myself	<= 10.00	No	No	No
26-35	Primary	Married	Unemployed	Urban	Yes	Hospital	No	Yes	Myself and my husband	<= 10.00	Yes	Yes	Yes
<=25	Junior High School	Married	Public servent	Urban	Yes	Hospital	No	Yes	Myself and my husband	10.01+	No	No	No
<=25	Junior High School	Married	Trader	Urban	Yes	Hospital	No	Yes	Myself	10.01+	No	No	Yes
26-35	No education	Married	Farmer	Rural	Yes	Hospital	No	Yes	Myself	<= 10.00	Yes	No	No
<=25	No education	Married	Unemployed	Urban	No	Home	No	Yes	Husband	<= 10.00	No	No	No
26-35	No education	Married	Unemployed	Urban	Yes	Home	Yes	Yes	Myself	<= 10.00	Yes	No	Yes
<=25	Junior High School	Married	Unemployed	Urban	Yes	Hospital	No	Yes	Myself	<= 10.00	Yes	No	No
<=25	Junior High School	Single	Unemployed	Urban	Yes	Hospital	No	Yes	Myself	<= 10.00	Yes	No	No
<=25	No education	Married	Unemployed	Rural	Yes	Hospital	No	Yes	Husband	<= 10.00	Yes	No	No
26-35	No education	Married	Unemployed	Urban	Yes	Hospital	No	Yes	Myself	<= 10.00	Yes	No	No
<=25	Junior High School	Married	Unemployed	Urban	Yes	Home	No	Yes	Myself	<= 10.00	Yes	No	No
<=25	No education	Married	Trader	Urban	No	Home	No	Yes	Myself	<= 10.00	No	Yes	No
26-35	No education	Married	Public servent	Urban	Yes	Hospital	No	Yes	Myself	<= 10.00	Yes	Yes	Yes
26-35	No education	Married	Trader	Urban	Yes	Hospital	No	Yes	Myself	<= 10.00	Yes	No	No
26-35	Senior High School	Married	Unemployed	Urban	Yes	Hospital	No	Yes	Husband	<= 10.00	Yes	No	Yes
26-35	No education	Married	Trader	Urban	Yes	Hospital	No	Yes	Myself	<= 10.00	No	No	No
<=25	Senior High School	Married	Unemployed	Urban	Yes	Hospital	No	Yes	Myself	<= 10.00	Yes	No	No
<=25	Junior High School	Married	Unemployed	Urban	No	Home	No	Yes	Myself	<= 10.00	No	No	No
26-35	No education	Married	Trader	Urban	Yes	Hospital	No	Yes	Myself	<= 10.00	Yes	No	No
26-35	No education	Married	Trader	Urban	Yes	Hospital	No	Yes	Husband	<= 10.00	No	Yes	No
<=25	Junior High School	Married	Unemployed	Urban	Yes	Hospital	No	Yes	Myself	<= 10.00	Yes	No	No
26-35	Senior High School	Married	Public servent	Urban	Yes	Hospital	No	Yes	Myself and my husband	<= 10.00	No	Yes	Yes
<=25	Junior High School	Single	Unemployed	Urban	Yes	Hospital	No	No	Myself	<= 10.00	No	No	No
<=25	Primary	Married	Trader	Urban	Yes	Hospital	No	Yes	Myself	<= 10.00	Yes	No	No
26-35	Primary	Married	Unemployed	Urban	Yes	Hospital	Yes	Yes	Myself	<= 10.00	No	No	Yes
